# Supplementary material for: Association between novel obesity- and lipid-related indices and diabetes across different FBG among elderly: a prospective cohort study
Source: Front Endocrinol (Lausanne). 2026 Mar 26;17:1798687. doi: 10.3389/fendo.2026.1798687 (PMC13063830; doi:10.3389/fendo.2026.1798687)
Supplement: Supplementary Figure 1 — Kaplan - Meier incidence rate of T2D according to quartiles of novel obesity- and lipid-related indices among normal FBG participants. (a) BMI, (b) WC, (c) VAI, (d) LAP, (e) TyG, (f), TyHGB. [file DataSheet1.zip]

Archive with 9 entries (9 files):
- Figure S1.tif
- Figure S2.tif
- Figure S3.tif
- Figure S4.tif
- Figure S5.tif
- Figure S6.tif
- Figure S7.tif
- Figure S8.tif
- Table S1.docx
